# Supplementary material for: Analysis of Physiological and Transcriptomic Differences between a Premature Senescence Mutant (GSm) and Its Wild-Type in Common Wheat (Triticum aestivum L.)
Source: Biology (Basel). 2022 Jun 12;11(6):904. doi: 10.3390/biology11060904 (PMC9219967; doi:10.3390/biology11060904)
Supplement: Supplementary file 1 [file biology-11-00904-s001.zip]

Archive with 1 entries (1 files):
- biology-1722928-supplementary.pdf
